# Supplementary material for: The SbbHLH041–SbEXPA11 Module Enhances Cadmium Accumulation and Rescues Biomass by Increasing Photosynthetic Efficiency in Sorghum
Source: Int J Mol Sci. 2023 Aug 22;24(17):13061. doi: 10.3390/ijms241713061 (PMC10487693; doi:10.3390/ijms241713061)
Supplement: Supplementary file 1 [file ijms-24-13061-s001.zip]

Archive with 1 entries (1 files):
- ijms-2573650-supplementary.pdf
